# Supplementary material for: Effective Circulating Tumor Cell Isolation Using Epithelial and Mesenchymal Markers in Prostate and Pancreatic Cancer Patients
Source: Cancers (Basel). 2023 May 18;15(10):2825. doi: 10.3390/cancers15102825 (PMC10216737; doi:10.3390/cancers15102825)
Supplement: Supplementary file 1 [file cancers-15-02825-s001.zip]

Archive with 1 entries (1 files):
- cancers-2355409-supplementary.pdf
